# Supplementary material for: Increased expression of cathepsin C in airway epithelia exacerbates airway remodeling in asthma
Source: JCI Insight. 2024 Nov 22;9(22):e181219. doi: 10.1172/jci.insight.181219 (PMC11601913; doi:10.1172/jci.insight.181219)
Supplement: Supporting data values [file jciinsight-9-181219-s172.xls]

## Sheet: Figure 1A
HCs	MMA	SA
1.0059	0.5983	25.7833
0.348	10.2674	41.2872
0.1561	16.5642	2.1585
0.6875	14.8254	7.1107
1.0167	8.5742	6.498
1.3187	0.2238	13.8469
0.6285	2.4967
0.1802	0.5987
1.0472	3.6808
0.6285	2.9079
0.4527	3.9177
2.8474	5.278
1.181	1.8661
4.6445	8.9383
1.1166	14.1878
1.8684	11.5211
1.0436	4.5700
1.0357	14.5919
0.0205	37.9503
0.4022	21.2739
0.2938
	5.4418
	1.3415
	4.8608
	2.3159
	0.507
	0.2517
	0.4763
	1.2311
	4.0147
	5.4264
	6.4681

## Sheet: Figure 1B
	CTSC mRNA expression	FEV1%
	0.5983
	10.2674
	16.5642
	14.8254	0.53
	8.5742	0.85
	0.2238
	2.4967	1.08
	0.5987	0.98
	3.6808	0.75
	2.9079	0.68
	3.9177	0.6
	5.278	0.58
	1.8661	0.98
	8.9383	0.88
	14.1878	0.48
	11.5211	0.58
	4.57	0.61
	14.5919	0.89
	37.9503	0.53
	21.2739	0.63
		0.95
		0.85
	5.4418	0.89
	1.3415
	4.8608	0.43
	2.3159	0.84
	0.507	0.88
	0.2517	0.99
	0.4763	1.07
	1.2311	0.99
	4.0147	0.62
	5.4264	0.72
	6.4681	0.75
	25.7833
	41.2872
	2.1585	0.34
	7.1107	0.45
	6.498	0.56
	13.8469	0.43

## Sheet: Figure 1C
	CTSC mRNA expression	FEV1/FVC
	0.5983
	10.2674
	16.5642
	14.8254	0.53
	8.5742	0.8
	0.2238
	2.4967	0.88
	0.5987	0.68
	3.6808	0.86
	2.9079	0.94
	3.9177	0.5
	5.278	0.7
	1.8661	0.93
	8.9383	0.72
	14.1878	0.46
	11.5211	0.57
	4.57	0.6
	14.5919	0.68
	37.9503	0.51
	21.2739	0.49
		0.91
		0.77
	5.4418	0.79
	1.3415
	4.8608	0.39
	2.3159	0.74
	0.507	0.75
	0.2517	0.98
	0.4763	0.91
	1.2311	0.91
	4.0147	0.47
	5.4264	0.73
	6.4681	0.74
	25.7833
	41.2872
	2.1585	0.45
	7.1107	0.49
	6.498	0.52
	13.8469	0.47

## Sheet: Figure 1D
	CTSC mRNA expression	ACT SCORE
	0.5983	15
	10.2674	21
	16.5642	19
	14.8254	15
	8.5742	19
	0.2238	22
	2.4967	17
	0.5987	20
	3.6808	16
	2.9079	24
	3.9177	20
	5.278	19
	1.8661	19
	8.9383	22
	14.1878	16
	11.5211
	4.57
	14.5919	19
	37.9503	16
	21.2739	19
		14
		18
	5.4418	17
	1.3415
	4.8608	16
	2.3159	16
	0.507	12
	0.2517	11
	0.4763	12
	1.2311	24
	4.0147	17
	5.4264	17
	6.4681	13
	25.7833
	41.2872
	2.1585	11
	7.1107	14
	6.498	13
	13.8469	8

## Sheet: Figure 1E
	CTSC mRNA expression	Airway wall thickness (WT)
	0.5983
	10.2674
	16.5642
	14.8254
	8.5742	0.99
	0.2238	0.89
	2.4967
	0.5987	1
	3.6808	1.01
	2.9079	0.97
	3.9177	0.97
	5.278
	1.8661
	8.9383	0.95
	14.1878
	11.5211
	4.57	0.82
	14.5919	0.79
	37.9503	0.84
	21.2739	1.05
		1.03
		0.92
	5.4418
	1.3415
	4.8608
	2.3159	0.98
	0.507
	0.2517	0.98
	0.4763	1.1
	1.2311	0.97
	4.0147	0.98
	5.4264	1.02
	6.4681	1
	25.7833
	41.2872
	2.1585
	7.1107	1.12
	6.498	1.18
	13.8469	1.18

## Sheet: Figure 1F
	CTSC mRNA expression	Wall thickness% (WT%)
	0.5983
	10.2674
	16.5642
	14.8254
	8.5742	45.39
	0.2238	39.1
	2.4967
	0.5987	38.13
	3.6808	40.09
	2.9079	43.67
	3.9177	42.14
	5.278
	1.8661
	8.9383	45.08
	14.1878
	11.5211
	4.57	35.83
	14.5919	36.73
	37.9503	40.78
	21.2739	47
		41.28
		43.21
	5.4418
	1.3415
	4.8608
	2.3159	41.28
	0.507
	0.2517	45.38
	0.4763	43.9
	1.2311	40.48
	4.0147	43.3
	5.4264	45.57
	6.4681	42.22
	25.7833
	41.2872
	2.1585
	7.1107	43.59
	6.498	48.8
	13.8469	46.8

## Sheet: Figure 1G
	CTSC mRNA expression	Airway wall area (WA)
	0.5983
	10.2674
	16.5642
	14.8254
	8.5742	11.08
	0.2238	11.03
	2.4967
	0.5987	12
	3.6808	13.58
	2.9079	11.27
	3.9177	10.28
	5.278
	1.8661
	8.9383	10.55
	14.1878
	11.5211
	4.57	10.28
	14.5919	11.27
	37.9503	14.16
	21.2739	12.11
		12.83
		9.52
	5.4418
	1.3415
	4.8608
	2.3159	11.57
	0.507
	0.2517	11
	0.4763	12.64
	1.2311	12.27
	4.0147	11.97
	5.4264	11.86
	6.4681	11.3
	25.7833
	41.2872
	2.1585
	7.1107	14.97
	6.498	14.46
	13.8469	15.06

## Sheet: Figure 1H
	CTSC mRNA expression	Airway wall area% (WA%)
	0.5983
	10.2674
	16.5642
	14.8254
	8.5742	69.61
	0.2238	62.19
	2.4967
	0.5987	59.47
	3.6808	63.74
	2.9079	67.67
	3.9177	66.24
	5.278
	1.8661
	8.9383	69.35
	14.1878
	11.5211
	4.57	65.49
	14.5919	70.5
	37.9503
	21.2739	71.38
		64.98
		67.14
	5.4418
	1.3415
	4.8608
	2.3159	65.03
	0.507
	0.2517	68.96
	0.4763	68.13
	1.2311	64.04
	4.0147	67.7
	5.4264	69.57
	6.4681	58.33
	25.7833
	41.2872
	2.1585
	7.1107	67.26
	6.498	73.8
	13.8469	71.4

## Sheet: Figure 1I
	HCs	SA
	1.0059	25.7833
	0.348	41.2872
	0.1561	2.1585
	0.6875	7.1107
	1.0167	6.498
	1.3187	13.8469
	0.6285
	0.1802
	1.0472
	0.6285
	0.4527
	2.8474
	1.181
	4.6445
	1.1166
	1.8684
	1.0436
	1.0357
	0.0205
	0.4022
	0.2938

## Sheet: Figure 1J
	MMA	SA
	0.5983	25.7833
	10.2674	41.2872
	16.5642	2.1585
	14.8254	7.1107
	8.5742	6.498
	0.2238	13.8469
	2.4967
	0.5987
	3.6808
	2.9079
	3.9177
	5.278
	1.8661
	8.9383
	14.1878
	11.5211
	4.57
	14.5919
	37.9503
	21.2739
	5.4418
	1.3415
	4.8608
	2.3159
	0.507
	0.2517
	0.4763
	1.2311
	4.0147
	5.4264
	6.4681

[truncated: 76 more sheets: Figure 2B, Figure 2C, Figure 2D, Figure 3B, Figure 3C, Figure 3E, Figure 3F, Figure 4A, Figure 4B, Figure 4C, Figure 4D, Figure 4E, Figure 4F, Figure 4G, Figure 4H, Figure 5A, Figure 5B, Figure 5C, Figure 5D, Figure 5E …]
